# Supplementary material for: The Impact of the Entomopathogenic Fungus Conidiobolus coronatus on the Free Fatty Acid Profile of the Flesh Fly Sarcophaga argyrostoma
Source: Insects. 2021 Oct 27;12(11):970. doi: 10.3390/insects12110970 (PMC8623223; doi:10.3390/insects12110970)
Supplement: Supplementary file 1 [file insects-12-00970-s001.zip › Table S1.xlsx]

## Sheet: Arkusz1
	The impact of the entomopathogenic fungus Conidiobolus coronatus on the free fatty acid profile of the fly Sarcophaga argyrostoma

## Sheet: imago
Tested object	Treatment	N	N of flies hatched from pupae	N of dead insects	Mortality (%)	Average	SD
Imago	control	10		0	0	3.33333	5.7735
		10		0	0
		10		1	10
	sum	30		1
	exposition to C. coronatus	10		5	50	60	10
		10		6	60
		10		7	70
	sum	30

## Sheet: imago - normality of data
	Imago	control	K-S d=0.38482, p> 0.20
		exposition to C. coronatus	K-S d=0.17468, p> 0.20
			K-S - Kolmogorov-Smirnov test.

## Sheet: imago - t-students test
			p
	Imago	control
		exposition to C. coronatus	0.001051

## Sheet: pupae
	Tested object	Treatment	N	N of flies hatched from pupae	% of flies hatched from pupae	Average	SD	N of dead insects	Mortality (%)	Average	SD
	pupae	control	10	8	80	80	8.16497	0	0	7.40741	12.83
			10	7	70			0	0
			10	9	90			2	22.2222
		sum	30
		exposition to C. coronatus	10	8	80	80	0	0	0	8.33333	7.21688
			10	8	80			1	12.5
			10	8	80			1	12.5
		sum	30

## Sheet: pupae - statistical analusis
			% of flies hatched from pupae (normality of distributon)	p (t-Students test)	% morality (normality of dystribution)	p (t-Students test)
	pupae	control	K-S d=0.17468, p> 0.20		K-S d=0.38482, p> 0.20
		exposition to C. coronatus	K-S d=0.17468, p> 0.20	1	K-S d=00.24120, p> 0.20	0.480712
			K-S - Kolmogorov-Smirnov test.
