# Supplementary material for: The Impact of the Entomopathogenic Fungus Conidiobolus coronatus on the Free Fatty Acid Profile of the Flesh Fly Sarcophaga argyrostoma
Source: Insects. 2021 Oct 27;12(11):970. doi: 10.3390/insects12110970 (PMC8623223; doi:10.3390/insects12110970)
Supplement: Supplementary file 1 [file insects-12-00970-s001.zip › Table S2.xlsx]

## Sheet: Arkusz1
The impact of the entomopathogenic fungus Conidiobolus coronatus on the free fatty acid profile of the fly Sarcophaga argyrostoma

## Sheet: raw data - FFA
		imago																		pupae
		non - infection									after infection									non - infection									after infection
		extract I			extract II			extract III			extract I			ekstrakt II			Extract III			extract I			extract II			extract III			extract I			ekstrakt II			Extract III
	C6:0	0.0210151	0.0177295	0.019816	0.0426487	0.0447051	0.0418575	0.0359129	0.0383628	0.0393968	0.067295	0.0658635	0.0613582	0.0209141	0.0261131	0.0171535	0.0136884	0.0186141	0.0172813	0.122137	0.139346	0.144371	0.0342107	0.041467	0.0341801	0.695367	0.649355	0.79332	0.304662	0.31634	0.266266	0.0640722	0.0800817	0.0705394	0.0355998	0.0286133	0.0308296
	C7:0	0.00697998	0.00578618	0.00722224	0.00867535	0.018405	0.0198413	0.0190063	0.0114734	0.0132341	0.0208734	0.0310118	0.0352775	0.012776	0.0103668	0.0104077	0.00810975	0.00529511	0.00644149	0.0144633	0.027594	0.011679	0.011719	0.00170255	0.00283758	0.1419	0.108462	0.16299	0.0233744	0.0656194	0.0587711	0.011294	0.00954917	0.0156287	0.00561783	0.0052219	0.00867939
	C8:0	0.0142003	0.0135553	0.0134965	0.0306138	0.0318938	0.0292553	0.0307619	0.0329725	0.0388961	0.0502546	0.0545612	0.0415896	0.0274659	0.0254277	0.0271373	0.015898	0.0182596	0.016305	0.219501	0.150341	0.31282	0.0338729	0.0302635	0.0243536	0.338632	0.32519	0.311613	0.199328	0.231823	0.315912	0.0469448	0.0783882	0.0696806	0.0219954	0.0171597	0.01929
	C9:0	0.0345842	0.0384615	0.0377171	0.047981	0.0626349	0.0553048	0.0800753	0.0751839	0.0866965	0.112007	0.122241	0.107301	0.03419	0.0432123	0.0473518	0.0401658	0.0376298	0.0380842	0.203777	0.201932	0.196054	0.0681814	0.0807925	0.0815081	0.683995	0.679279	0.591753	0.916513	0.943925	1.07802	0.196552	0.149517	0.193301	0.0437348	0.0452935	0.04284
	C10:0	0.00659573	0.00638323	0.00646616	0.0107087	0.0114085	0.00606735	0.00989236	0.0189984	0.0173004	0.029435	0.0266284	0.0240524	0.00466925	0.00701519	0.00646449	0.00613706	0.00334329	0.00483434	0.0569419	0.0384635	0.0471926	0.0128146	0.00863507	0.0152961	0.02903	0.0625813	0.0741933	0.108001	0.103653	0.242368	0.0306847	0.0355908	0.0389555	0.00563292	0.00485864	0.0066613
	C11:0	0.0178138	0.0194277	0.0125083	0.0276763	0.0394653	0.0210372				0.094381	0.102556	0.0975858	0.0575525	0.0642323	0.0568003	0.0450502	0.0496849	0.0452983													0.0345163	0.0315416	0.0584375
	C12:1	0.0069044	0.00432915	0.00496088													0.0114829	0.0136874	0.0106901
	C12:0	0.0275579	0.0279196	0.0267946	0.058653	0.0621667	0.0659207	0.0468578	0.0387866	0.0340612	0.238492	0.222124	0.226809	0.105141	0.106566	0.10972	0.0743329	0.0699264	0.0643184	0.0576531	0.0472192	0.0778522	0.0375981	0.0425161	0.0424077	0.0423352	0.0856872	0.0938447	0.275398	0.341059	0.39155	0.049401	0.039805	0.0430931	0.00741428	0.00782282	0.00895416
	C13:0										0.112002	0.136725	0.128927	0.0444301	0.0542067	0.0529572	0.0226147	0.0287632	0.0244529
	C14:1	0.0749985	0.0751888	0.075066	0.165362	0.181211	0.174178	0.0784497	0.0538327	0.0699639	0.230745	0.245292	0.250977	0.174562	0.171707	0.186651	0.0995293	0.0915939	0.105245				0.0203684	0.0072659	0.0126318				5.39892	6.17767	6.25652	0.461622	0.503499	0.498411	0.0337911	0.0220444	0.0194236
	C14:0	0.226012	0.226166	0.225187	0.596112	0.602402	0.591496	0.319017	0.347026	0.333536	1.90748	1.66544	1.59463	1.0672	1.03376	1.05963	0.970241	0.972621	0.9714	0.426658	0.451348	0.445228	0.391969	0.416442	0.416511	0.185224	0.255473	0.260539	19.3724	21.138	21.5895	1.70229	1.77748	1.79904	0.134817	0.137003	0.125474
	C15:1	0.00700096	0.00920135	0.00791108	0.0105087	0.015932	0.0210658				0.0509988	0.0390467	0.0427837	0.0119173	0.0149324	0.0249043	0.00444671	0.00269419	0.00269419										0.0633127	0.0769222	0.168458
	C15:0	0.0250778	0.0260938	0.0247763	0.0773167	0.0769978	0.0787214	0.0525139	0.048181	0.0393783	0.362368	0.214058	0.218006	0.133815	0.13009	0.124591	0.0840822	0.0799518	0.0769315	0.0543201	0.0698852	0.0856785	0.0963543	0.0787392	0.0755091	0.066172	0.0481503	0.0848474	3.43003	3.84948	3.8195	0.310791	0.360761	0.356067	0.0358425	0.0298399	0.0291076
	C16:1	11.1191	10.5397	10.4452	36.1266	35.8928	35.7116	17.2573	17.6195	17.7016	27.6682	31.0097	30.1316	29.7069	29.0605	29.1111	17.5123	17.1253	17.0972	2.25335	2.36394	2.34668	1.86571	2.02458	2.01654	0.775275	0.69124	0.812703	50.9811	56.7716	57.5539	4.711	4.87474	4.92204	0.360194	0.346831	0.359114
	C16:0	5.70924	5.50644	5.44331	20.3229	20.125	19.6989	10.7075	11.0126	11.0052	43.051	29.3385	25.1704	20.3331	19.3072	19.1462	12.2877	12.0418	12.0113	5.71765	5.59312	5.643	5.82085	5.74849	5.7509	5.69128	5.34336	5.76213	339.163	364.964	367.318	29.1089	29.0655	29.1911	2.36448	2.42986	2.43677
	C17:1	0.136239	0.165108	0.151502	0.518518	0.916126	0.522847	0.19857	0.230659	0.211166	0.353054	0.431516	0.464355	0.28177	0.439751	0.433735	0.141135	0.217304	0.167902	0.0362839	0.0486284	0.0587467	0.0587538	0.0563264	0.043977				0.654092	2.10267	1.08649	1.76999	0.415565	1.84275	0.0629727	0.0526921	0.0556153
	C17:0	0.0360332	0.0336203	0.0344427	0.0891196	0.106902	0.0899589	0.0453584	0.0529298	0.0566137	0.341611	0.196416	0.15287	0.114072	0.108687	0.107055	0.067327	0.064351	0.0645077	0.135657	0.116302	0.113704	0.078154	0.0940013	0.0972793				9.1275	10.442	10.5601	0.784671	0.796559	0.844581	0.0583907	0.0493078	0.0517319
	C18:3	0.171948	0.172026	0.175596	0.576048	0.591745	0.585938	0.231845	0.223676	0.243665	0.262983	0.324535	0.330375	0.491804	0.481305	0.488903	0.276976	0.277698	0.271818
	C18:2	1.97936	1.98115	1.74342	7.15138	6.96514	6.9577	3.51647	3.5214	3.38482	6.41369	7.32912	7.44999	10.2572	9.03188	9.72174	5.85568	5.58482	5.79676	0.395512	0.46319	0.398493	1.0947	1.13631	1.02306	0.434778	0.357525	0.368783	2.00437	1.72612	3.265	0.300609	0.428057	0.462583	0.0588441	0.053235	0.060287
	C18:1	10.3711	10.2672	9.88739	35.3394	35.3289	34.6921	17.5057	17.7205	17.5032	28.2827	33.652	34.7577	34.3538	33.8563	33.6608	19.8181	19.5663	19.7055	9.04308	9.18824	9.2828	8.48356	8.60168	8.59547	4.67891	4.80859	5.22731	439.306	490.771	493.561	43.1002	43.6759	43.4883	3.77445	3.89212	3.89034
	C18:0	0.891674	0.835337	0.821265	2.65209	2.52103	2.45344	1.56759	1.57027	1.52536	39.0946	17.6781	11.3408	4.12207	3.69018	3.46944	2.29926	2.17539	2.1191	2.927	2.81968	2.8538	2.37794	2.26296	2.20864	3.23264	3.01875	3.17323	129.05	146.493	144.448	11.3522	11.0956	11.0468	0.915168	0.930873	0.952674
	C19:1	0.00755606	0.00602223	0.00764042	0.0205455	0.0153137	0.0401299							0.0379006	0.0351584	0.035503	0.0251254	0.0225754	0.0165257										0.66377	1.19743	1.27536
	C19:0																0.465959	0.0225754	0.00049231				0.00629501	0.00611625	0.00277743				0.433416	0.433284	0.492994	0.257737	0.552816	0.235323
	C20:4	1.22694	1.73053	1.50677	3.9864	3.62708	3.74907	1.47764	1.5441	1.19674	9.78399	9.31115	9.22091	3.23115	2.96298	3.12531	1.57394	1.63044	1.74807										2.3925	2.90016	3.11738	0.233312	0.259742	0.206175
	C20:5	0.455081	0.44765	0.462105	1.65408	1.41945	0.993102	0.576009	0.715279	0.617433	0.716928	1.0287	1.0763	2.09129	1.90569	1.71417	1.40229	1.36085	1.12				0.0818694	0.0854787	0.0893735
	C20:3	0.0130281	0.00923793	0.0155476	0.0659992	0.06528	0.0623303							0.047339	0.042142	0.0446084	0.0396242	0.0386994	0.0297475										0.734696	0.927975	0.96533	0.165257	0.141434	0.147543
	C20:1	0.0150062	0.0140179	0.0155977	0.0421019	0.031991	0.0585719				0.0233487	0.0253546	0.0408583	0.0388104	0.0342669	0.0434893	0.0286386	0.0225733	0.0195026	0.0822705	0.0912186	0.102841	0.0506655	0.0703509	0.078465
	C20:0	0.0220164	0.0253547	0.0248185	0.105758	0.095634	0.102423	0.0632155	0.0629114	0.0500397	0.517349	0.369977	0.310597	0.212751	0.209747	0.217158	0.141101	0.146685	0.145136	0.132076	0.126166	0.149166	0.157166	0.149903	0.1554				0.249175	0.311189	0.366486	0.0388121	0.0332488	0.214165	0.0468499	0.0422449	0.0464972
	C22:0	0.0439172	0.0422384	0.0442035	0.119398	0.124377	0.135815	0.0615396	0.0693511	0.0698545	0.217204	0.190393	0.230617	0.207095	0.212014	0.203171	0.144694	0.151852	0.150747	0.300306	0.356143	0.277758	0.309299	0.325504	0.316009				1.34817	1.80675	1.79041	0.306256	0.3589	0.360784	0.103481	0.110561	0.115323
	C23:0																															0.0972142	0.0937982	0.114616	0.0261382	0.0249443	0.0263843
	C24:1													0.0473158	0.0522512	0.0590107	0.023542	0.0295194	0.0249722
	C24:0	0.115831	0.116834	0.125044	0.383741	0.415643	0.434464	0.178613	0.185165	0.182443	0.186763	0.207964	0.288306	0.388733	0.408255	0.404056	0.271525	0.274295	0.269001	0.516322	0.461046	0.541754	0.47026	0.455906	0.447495				1.88004	2.31087	2.36917	0.55599	0.596724	0.566941	0.140204	0.123936	0.137039
	C26:0	0.103799	0.108631	0.107229	0.251912	0.271103	0.300526	0.0992256	0.0889588	0.11521				0.242256	0.288322	0.310783	0.181513	0.187828	0.187502	0.630426	0.717965	0.686059	0.521446	0.522208	0.511297				1.7207	2.19729	2.20975	0.541482	0.520892	0.522987	0.117222	0.116601	0.104514
	C28:0	0.114237	0.103865	0.107065	0.203634	0.236711	0.271273	0.0777464	0.0811278	0.0754739				0.18605	0.225928	0.245836	0.146292	0.162671	0.142199	0.319031	0.354867	0.370861	0.53719	0.484966	0.464033				0.713723	0.961648	1.01953	0.424674	0.434064	0.386949	0.0472495	0.0523298	0.0450594
	C30:0	0.081828	0.0905976	0.0821915	0.188829	0.214723	0.215979	0.0485677	0.0558958	0.0468026				0.132901	0.158292	0.185812	0.0952247	0.103415	0.10371	0.063583	0.177231	0.230309	0.362901	0.349032	0.305197				0.346888	0.375751	0.43245	0.326201	0.381473	0.357978	0.0406532	0.0297369	0.0270209
	C32:0	0.0653132	0.0899031	0.0843575	0.130115	0.145182	0.160654	0.0294669	0.0277159	0.0150271							0.0677502	0.0698487	0.070995	0.052945	0.0993006	0.157229	0.17183	0.185495	0.171961							0.178053	0.103104	0.142967
	SUM	33.148	32.7557	31.7466	111.005	110.257	108.342	54.3148	55.4468	54.6731	160.19	134.019	123.795	108.219	104.199	104.452	64.2615	62.6688	62.6467	23.761	24.1032	24.5341	23.1557	23.2671	22.9831	16.9955	16.4336	17.7173	1010.86	1119.94	1126.02	97.1607	96.8945	98.1977	8.44075	8.55313	8.59963

## Sheet: normality test - FFA
		imago				pupae
		non infection		after infection		non - infection		after infection
		cuticular	interal	cuticular	interal	cuticular	internal	cuticular	iternal
		cuticular	internal	cuticular	internal	cuticular	internal	cuticular	internal
	C6:0	K-S d=00.28294, p> 0.20	K-S d=00.27069, p> 0.20	K-S d=00.27867, p> 0.20	K-S d=00.28294, p> 0.20	K-S d=0.35520, p> 0.20	K-S d=00.25982, p> 0.20	K-S d=0.18557, p> 0.20	K-S d=00.26089, p> 0.20
	C7:0	K-S d=00.21558, p> 0.20	K-S d=00.29949, p> 0.20	K-S d=00.24086, p> 0.20	K-S d=00.21558, p> 0.20	K-S d=0.30943, p> 0.20	K-S d=00.22870, p> 0.20	K-S d=0.37916, p> 0.20	K-S d=0.34733, p> 0.20
	C8:0	K-S d=0.32526, p> 0.20	K-S d=00.28239, p> 0.20	K-S d=0.31334, p> 0.20	K-S d=0.32526, p> 0.20	K-S d=0.18538, p> 0.20	K-S d=0.17759, p> 0.20	K-S d=0.18847, p> 0.20	K-S d=0.19818, p> 0.20
	C9:0	K-S d=0.32249, p> 0.20	K-S d=00.20641, p> 0.20	K-S d=0.19896, p> 0.20	K-S d=0.32249, p> 0.20	K-S d=0.17790, p> 0.20	K-S d=0.36804, p> 0.20	K-S d=0.34885, p> 0.20	K-S d=00.23739, p> 0.20
	C10:0	K-S d=0.18458, p> 0.20	K-S d=0.31953, p> 0.20	K-S d=0.34222, p> 0.20	K-S d=0.18458, p> 0.20	K-S d=00.25918, p> 0.20	K-S d=00.29476, p> 0.20	K-S d=0.38367, p> 0.20	K-S d=00.20398, p> 0.20
	C11:0	K-S d=0.36830, p> 0.20		K-S d=0.32814, p> 0.20	K-S d=0.36830, p> 0.20			K-S d=0.34875, p> 0.20
	C12:1	K-S d=00.28571, p> 0.20			K-S d=00.28571, p> 0.20
	C12:0	K-S d=0.19847, p> 0.20	K-S d=00.23509, p> 0.20	K-S d=0.17977, p> 0.20	K-S d=0.19847, p> 0.20	K-S d=0.32188, p> 0.20	K-S d=0.33255, p> 0.20	K-S d=0.17633, p> 0.20	K-S d=00.28535, p> 0.20
	C13:0	K-S d=00.26966, p> 0.20		K-S d=00.28675, p> 0.20	K-S d=00.26966, p> 0.20
	C14:1	K-S d=00.20963, p> 0.20	K-S d=00.24741, p> 0.20	K-S d=00.23889, p> 0.20	K-S d=00.20963, p> 0.20	K-S d=00.21441, p> 0.20		K-S d=0.35865, p> 0.20	K-S d=0.32119, p> 0.20
	C14:0	K-S d=0.17675, p> 0.20	K-S d=0.17757, p> 0.20	K-S d=0.33777, p> 0.20	K-S d=0.17675, p> 0.20	K-S d=0.34419, p> 0.20	K-S d=0.35985, p> 0.20	K-S d=0.31207, p> 0.20	K-S d=0.31827, p> 0.20
	C15:1	K-S d=0.38482, p> 0.20		K-S d=00.24573, p> 0.20	K-S d=0.38482, p> 0.20			K-S d=0.34184, p> 0.20
	C15:0	K-S d=00.20772, p> 0.20			K-S d=00.20772, p> 0.20	K-S d=0.32890, p> 0.20	K-S d=0.17682, p> 0.20	K-S d=0.36157, p> 0.20	K-S d=0.34942, p> 0.20
	C16:1	K-S d=0.36363, p> 0.20	K-S d=0.32025, p> 0.20	K-S d=00.26580, p> 0.20	K-S d=0.36363, p> 0.20	K-S d=0.35469, p> 0.20	K-S d=00.26368, p> 0.20	K-S d=0.34449, p> 0.20	K-S d=0.35922, p> 0.20
	C16:0	K-S d=0.34883, p> 0.20	K-S d=0.37757, p> 0.20	K-S d=0.30241, p> 0.20	K-S d=0.34883, p> 0.20	K-S d=00.28523, p> 0.20	K-S d=0.32641, p> 0.20	K-S d=0.35680, p> 0.20	K-S d=0.35410, p> 0.20
	C17:1	K-S d=00.24407, p> 0.20	K-S d=00.22320, p> 0.20	K-S d=0.35187, p> 0.20	K-S d=00.24407, p> 0.20	K-S d=0.30331, p> 0.20		K-S d=0.31957, p> 0.20	K-S d=00.27655, p> 0.20
	C17:0	K-S d=0.36859, p> 0.20		K-S d=0.30078, p> 0.20;	K-S d=0.36859, p> 0.20	K-S d=0.31654, p> 0.20		K-S d=0.34850, p> 0.20	K-S d=00.28463, p> 0.20
	C18:3	K-S d=0.34428, p> 0.20	K-S d=00.21486, p> 0.20	K-S d=0.31042, p> 0.20	K-S d=0.34428, p> 0.20
	C18:2	K-S d=0.30652, p> 0.20	K-S d=0.37388, p> 0.20	K-S d=00.22846, p> 0.20	K-S d=0.30652, p> 0.20	K-S d=00.22665, p> 0.20	K-S d=0.33678, p> 0.20	K-S d=0.35400, p> 0.20	K-S d=0.31201, p> 0.20
	C18:1	K-S d=0.19479, p> 0.20	K-S d=0.38145, p> 0.20	K-S d=0.33116, p> 0.20	K-S d=0.19479, p> 0.20	K-S d=00.29170, p> 0.20	K-S d=00.29796, p> 0.20	K-S d=0.37021, p> 0.20	K-S d=0.38033, p> 0.20
	C18:0	K-S d=00.26321, p> 0.20	K-S d=0.36627, p> 0.20	K-S d=0.30075, p> 0.20	K-S d=00.26321, p> 0.20	K-S d=0.35836, p> 0.20		K-S d=0.34465, p> 0.20	K-S d=00.20962, p> 0.20
	C19:1	K-S d=00.27082, p> 0.20		K-S d=0.34324, p> 0.20	K-S d=00.27082, p> 0.20			K-S d=0.34259, p> 0.20
	C19:0	K-S d=0.37027, p> 0.20			K-S d=0.37027, p> 0.20	K-S d=0.36918, p> 0.20		K-S d=0.34312, p> 0.20
	C20:4	K-S d=00.25736, p> 0.20	K-S d=0.31754, p> 0.20	K-S d=0.35350, p> 0.20	K-S d=00.25736, p> 0.20			K-S d=00.29914, p> 0.20
	C20:5	K-S d=0.33527, p> 0.20	K-S d=00.27039, p> 0.20	K-S d=0.34410, p> 0.20	K-S d=0.33527, p> 0.20	K-S d=0.17767, p> 0.20
	C20:3	K-S d=0.35478, p> 0.20		K-S d=0.18018, p> 0.20				K-S d=0.31221, p> 0.20
	C20:1	K-S d=00.25167, p> 0.20		K-S d=0.35161, p> 0.20	K-S d=00.25167, p> 0.20	K-S d=00.21519, p> 0.20
	C20:0	K-S d=00.27978, p> 0.20	K-S d=0.37791, p> 0.20	K-S d=00.28920, p> 0.20	K-S d=00.27978, p> 0.20	K-S d=0.18671, p> 0.20		K-S d=0.31690, p> 0.20	K-S d=0.36065, p> 0.20
	C22:0	K-S d=0.33232, p> 0.20	K-S d=0.36602, p> 0.20	K-S d=00.26804, p> 0.20	K-S d=0.33232, p> 0.20	K-S d=0.32208, p> 0.20		K-S d=0.32853, p> 0.20	K-S d=00.21826, p> 0.20
	C23:0							K-S d=0.36716, p> 0.20	K-S d=0.32585, p> 0.20
	C24:1	K-S d=00.29705, p> 0.20		K-S d=00.20791, p> 0.20	K-S d=00.29705, p> 0.20
	C24:0	K-S d=0.17894, p> 0.20	K-S d=00.21136, p> 0.20	K-S d=00.24555, p> 0.20	K-S d=0.17894, p> 0.20	K-S d=0.37362, p> 0.20		K-S d=0.37548, p> 0.20	K-S d=0.31622, p> 0.20
	C26:0	K-S d=0.36891, p> 0.20;	K-S d=00.22394, p> 0.20	K-S d=00.25577, p> 0.20	K-S d=0.36891, p> 0.20	K-S d=0.17707, p> 0.20		K-S d=0.32322, p> 0.20	K-S d=0.36982, p> 0.20
	C28:0	K-S d=0.31398, p> 0.20	K-S d=00.21836, p> 0.20	K-S d=00.25321, p> 0.20	K-S d=0.31398, p> 0.20	K-S d=0.30044, p> 0.20		K-S d=00.22639, p> 0.20	K-S d=00.26858, p> 0.20
	C30:0	K-S d=0.37427, p> 0.20	K-S d=0.31639, p> 0.20	K-S d=0.17783, p> 0.20	K-S d=0.37427, p> 0.20	K-S d=0.35785, p> 0.20		K-S d=0.18360, p> 0.20	K-S d=0.31426, p> 0.20
	C32:0	K-S d=00.24315, p> 0.20	K-S d=0.34487, p> 0.20		K-S d=00.24315, p> 0.20	K-S d=00.20625, p> 0.20
	SUM	K-S d=0.38075, p> 0.20		K-S d=00.29306, p> 0.20	K-S d=0.38075, p> 0.20	K-S d=00.29469, p> 0.20	K-S d=00.20523, p> 0.20	K-S d=0.36502, p> 0.20	K-S d=00.27264, p> 0.20

## Sheet: t-Student test
		imago		pupae
		cuticular	interal	cuticular	interal
	C6:0	0.000266	0.00190318	0.000495	8.87104e-05
	C7:0	0.319884	0.030183	0.0541605	0.00117748
	C8:0	0.00564672	0.00236607	0.400062	2.69817e-06
	C9:0	1.79354e-05	0.000253675	9.76557e-05	3.50628e-05
	C10:0	0.148839	0.021741	0.0574243	0.0216433
	C11:0	5.23768e-06
	C12:1
	C12:0	0.000158518	0.00331078	0.00109108	0.0146066
	C13:0
	C14:1	2.32631e-06	0.0189313	2.35516e-05
	C14:0	1.04564e-05	1.56766e-07	6.7851e-06	0.0145517
	C15:1	0.000503511
	C15:0	1.57472e-08	0.00155392	1.35324e-05	0.0322937
	C16:1	2.39319e-06	0.215406	1.29503e-05	0.000364395
	C16:0	0.000885265	0.000827523	2.01091e-06	1.71315e-05
	C17:1	0.001317	0.19103	8.36283e-05
	C17:0	0.002156	0.0163022	8.36283e-05
	C18:3	3.44843e-07	0.00223092
	C18:2	3.08192e-07	1.71195e-05	0.0718752	0.000168071
	C18:1	3.99936e-06	3.21765e-05	9.53131e-06	0.00345795
	C18:0	0.0369969	0.000308722	1.12414e-05	4.38474e-06
	C19:1	2.6735e-08
	C19:0			0.00100878
	C20:4	3.8118e-06	0.10717
	C20:5	4.31009e-07	0.00248341
	C20:3	0.158799
	C20:1	0.00225424
	C20:0	0.00190318	5.12787e-05	0.272657
	C22:0	0.0049532	1.9329e-05	0.00132249
	C23:0
	C24:1
	C24:0	0.00272713	3.28709e-06	0.000393998
	C26:0	4.73668e-08	0.000435069	0.000928293
	C28:0	0.0245332	0.000364893	0.00589296
	C30:0	0.0370818	0.000214749	0.00778686
	C32:0		0.000612184	0.020563
	SUM	0.00107434	0.000185021	7.12576e-06	2.18547e-05

## Sheet: raw data - other compunds
			imago																		pupae
			non - infection									after infection									non - infection									after infection
			extract I			extract II			extract III			extract I			ekstrakt II			Extract III			extract I			extract II			extract III			extract I			ekstrakt II			Extract III
		glycerol	0.0257716	0.0286995	0.0289879	0.068376	0.0719029	0.0667885	0.0920577	0.0854131	0.066895	0.114268	0.104128	0.102143	0.0777919	0.0782352	0.0770565	0.0705702	0.0694288	0.0673495	0.178679	0.203336	0.212481	0.451142	0.482647	0.484839	0.930185	0.897047	0.930099	0.61429	0.451469	0.622006	1.2214	1.26418	1.27756	0.0858067	0.0918413	0.0951723
		cholesterol	1.38671	1.39996	1.41353	4.99952	5.0551	5.16024	3.02465	3.19579	3.15283	4.61845	4.35183	4.46645	3.74622	4.12808	4.17628	3.54117	3.48042	3.5383	2.99238	3.45699	3.55293	3.2021	3.0809	3.25578	1.33238	1.27634	1.16177	12.4529	13.7968	14.0787	1.0468	1.02552	1.02892	0.0987036	0.0946573	0.0853756
		beta sitosterol																															0.248889	0.232879	0.239064	0.103666	0.097773	0.0898226
		stigmastanol																															0.465363	0.683749	0.430462	0.326478	0.335925	0.284102

## Sheet: normality o data - other compou
		imago				pupae
		non infection		after infection		non - infection		after infection
		cuticular	internal	cuticular	internal	cuticular	internal	cuticular	internal
	glycerol	K-S d=00.29123, p> 0.20	K-S d=00.28592, p> 0.20	K-S d=00.29408, p> 0.20	K-S d=00.24258, p> 0.20	K-S d=0.32700, p> 0.20	K-S d=00.24195, p> 0.20	K-S d=00.24612, p> 0.20	K-S d=00.24195, p> 0.20
	cholesterol	K-S d=00.23622, p> 0.20	K-S d=00.29182, p> 0.20	K-S d=00.21186, p> 0.20	K-S d=0.37037, p> 0.20	K-S d=0.19799, p> 0.20	K-S d=00.26745, p> 0.20	K-S d=0.37259, p> 0.20	K-S d=00.26745, p> 0.20
	beta sitosterol						K-S d=00.20599, p> 0.20	K-S d=0.33870, p> 0.20	K-S d=00.20599, p> 0.20
	stigmastanol						K-S d=0.32123, p> 0.20	K-S d=00.27719, p> 0.20	K-S d=0.32123, p> 0.20

## Sheet: t-Students test other compounds
		imago		pupae
		cuticular	interal	cuticular	interal
	glycerol	3.49942e-05	0.17922	3.82041e-05	2.12682e-07
	cholesterol	3.18104e-05	0.00199193	0.000111192	2.07714e-05

## Sheet: PCA analysis
	PC	Eigenvalue	% variance
	1	41461.7	99.054
	2	371.424	0.88735
	3	22.9622	0.054858
	4	0.986578	0.002357
	5	0.539793	0.0012896
	6	0.132919	0.00031755
	7	0.0287531	6.8692e-05
	8	0.00859327	2.053e-05
	9	4.03358e-05	9.6364e-08
loading points		PC 1	PC 2	PC 3	PC 4	PC 5	PC 6	PC 7	PC 8	PC 9
	C6:0	0.00033747	-0.0035917	0.01261	-0.072549	-0.060139	0.39304	0.56966	0.017743	-0.041957
	C7:0	4.8232e-05	-0.0002786	0.0028761	-0.01521	-0.015545	0.071696	0.10597	0.0038609	-0.14783
	C8:0	0.00033535	-0.0021328	0.0069331	-0.026537	0.03669	0.23052	0.20844	-0.0093051	-0.025278
	C9:0	0.0015254	-0.0044103	0.011608	-0.063153	-0.022152	0.38156	0.44682	-0.0049641	-0.02616
	C10:0	0.00025392	-0.00042073	0.0014129	-0.0054117	0.010653	0.041008	0.021942	-0.0077305	-0.0615
	C11:0	4.2654e-05	0.0021797	0.0040393	0.011892	-0.0025076	-0.01118	0.026528	0.019243	0.00096607
	C12:1	-4.8291e-06	4.666e-05	-0.00046507	0.0039232	-0.0017289	-0.00023611	0.0054652	0.0061183	-0.00073265
	C12:0	0.0005044	0.0031385	0.010397	0.0067074	0.018107	0.045214	0.02661	0.014856	-0.057808
	C13:0	-9.0683e-06	0.0021031	0.0074741	0.0087687	-0.001074	-0.011456	-0.0071967	0.0060061	0.004846
	C14:1	0.0098149	-0.0065827	-0.0067745	-0.0044523	-0.04842	-0.075338	0.032192	0.004386	0.36396
	C14:0	0.033803	-0.012396	0.032904	0.21672	-0.0046786	-0.013755	0.027458	0.03822	0.50404
	C15:1	0.00015446	0.00071946	0.0014201	-0.0017986	0.0013191	-0.0045574	0.010745	0.0060023	0.0010703
	C15:0	0.0061167	-0.0040711	0.0057077	0.0055633	0.0088067	0.01042	0.0057691	0.012729	0.16587
	C16:1	0.076827	0.94228	-0.097099	-0.23127	-0.014391	0.12221	-0.12836	0.03984	0.015421
	C16:0	0.58107	-0.063652	0.27366	-0.061842	-0.54325	0.24185	-0.17965	-0.089622	0.16765
	C17:1	0.0038085	0.0098239	-0.010388	-0.04885	0.028324	-0.052648	0.11346	0.081177	0.08518
	C17:0	0.016596	-0.018778	-0.010962	-0.0029815	-0.010238	-0.064868	-0.057574	0.0078078	0.11021
	C18:3	-0.00022101	0.015782	-0.0070817	-0.00078732	-0.012533	-0.013836	0.092655	0.042131	-0.0079064
	C18:2	0.00014461	0.26032	0.20304	0.88091	-0.058631	0.037234	0.076463	-0.20381	-0.1184
	C18:1	0.77608	-0.040826	-0.42917	0.10431	0.30148	-0.19397	0.16489	0.022329	-0.11488
	C18:0	0.22917	-0.015355	0.78442	-0.15023	0.34533	0.0088	-0.068853	0.13144	-0.14998
	C19:1	0.0015986	-0.00147	-0.0021725	0.0031696	-0.0093352	-0.0090657	0.018643	0.02667	0.003245
	C19:0	0.0011887	-0.0016557	-0.0037055	0.045657	-0.028274	0.0077569	-0.035786	0.62208	0.014588
	C20:4	0.0032669	0.18702	0.26833	-0.11494	0.090795	-0.59481	0.49351	-0.11802	0.17227
	C20:5	-0.00077547	0.048783	0.014249	0.2186	-0.096068	-0.051751	0.083854	0.71699	0.0076485
	C20:3	0.0015611	-0.00095788	-0.0041037	0.0036288	-0.0086303	-0.0097699	0.047907	0.043609	0.00054645
	C20:1	-4.4254e-05	0.00068223	0.00069712	0.0083782	0.060815	0.044797	0.0046737	0.015391	-0.0032291
	C20:0	0.00047024	0.0059347	0.019593	0.039631	0.093833	0.014971	-0.076046	-0.011897	-0.039287
	C22:0	0.0028092	-0.0012593	0.0081163	0.040773	0.20687	0.062988	-0.10326	-0.012374	-0.2771
	C23:0	0.00014494	-0.00046019	0.00011887	-0.0034098	-0.00045191	-0.024341	0.0037376	0.0097588	-0.014571
	C24:1	-9.4727e-06	0.0006321	0.0018863	0.0097432	-0.0035859	-0.003839	0.0016106	0.0073182	0.0006746
	C24:0	0.0038173	0.0010719	-0.002322	0.0471	0.3194	0.14612	-0.11749	-0.0038587	-0.17137
	C26:0	0.0035548	-0.0046172	-0.0073824	0.051888	0.41651	0.24967	-0.11898	-0.034689	0.44641
	C28:0	0.0017369	-0.0010207	-0.0076035	0.038267	0.29883	0.20802	-0.053669	0.012965	0.15882
	C30:0	0.000955	0.00052317	-0.0074034	0.017342	0.1793	0.1171	0.018974	-0.005554	0.30613
	C32:0	0.00011199	0.00047731	-0.010895	0.011262	0.10364	0.088283	0.06131	0.0097936	-0.015972
	loading points			PC 1	PC 2	PC 3	PC 4	PC 5	PC 6	PC 7
			C6:0	0.00033747	-0.0035917	0.01261	-0.072549	-0.060139	0.39304	0.56966	0.017743	-0.041957
			C7:0	4.8232e-05	-0.0002786	0.0028761	-0.01521	-0.015545	0.071696	0.10597	0.0038609	-0.14783
			C8:0	0.00033535	-0.0021328	0.0069331	-0.026537	0.03669	0.23052	0.20844	-0.0093051	-0.025278
			C9:0	0.0015254	-0.0044103	0.011608	-0.063153	-0.022152	0.38156	0.44682	-0.0049641	-0.02616
			C10:0	0.00025392	-0.00042073	0.0014129	-0.0054117	0.010653	0.041008	0.021942	-0.0077305	-0.0615
			C11:0	4.2654e-05	0.0021797	0.0040393	0.011892	-0.0025076	-0.01118	0.026528	0.019243	0.00096607
			C12:1	-4.8291e-06	4.666e-05	-0.00046507	0.0039232	-0.0017289	-0.00023611	0.0054652	0.0061183	-0.00073265
			C12:0	0.0005044	0.0031385	0.010397	0.0067074	0.018107	0.045214	0.02661	0.014856	-0.057808
			C13:0	-9.0683e-06	0.0021031	0.0074741	0.0087687	-0.001074	-0.011456	-0.0071967	0.0060061	0.004846
			C14:1	0.0098149	-0.0065827	-0.0067745	-0.0044523	-0.04842	-0.075338	0.032192	0.004386	0.36396
			C14:0	0.033803	-0.012396	0.032904	0.21672	-0.0046786	-0.013755	0.027458	0.03822	0.50404
			C15:1	0.00015446	0.00071946	0.0014201	-0.0017986	0.0013191	-0.0045574	0.010745	0.0060023	0.0010703
			C15:0	0.0061167	-0.0040711	0.0057077	0.0055633	0.0088067	0.01042	0.0057691	0.012729	0.16587
			C16:1	0.076827	0.94228	-0.097099	-0.23127	-0.014391	0.12221	-0.12836	0.03984	0.015421
			C16:0	0.58107	-0.063652	0.27366	-0.061842	-0.54325	0.24185	-0.17965	-0.089622	0.16765
			C17:1	0.0038085	0.0098239	-0.010388	-0.04885	0.028324	-0.052648	0.11346	0.081177	0.08518
			C17:0	0.016596	-0.018778	-0.010962	-0.0029815	-0.010238	-0.064868	-0.057574	0.0078078	0.11021
			C18:3	-0.00022101	0.015782	-0.0070817	-0.00078732	-0.012533	-0.013836	0.092655	0.042131	-0.0079064
			C18:2	0.00014461	0.26032	0.20304	0.88091	-0.058631	0.037234	0.076463	-0.20381	-0.1184
			C18:1	0.77608	-0.040826	-0.42917	0.10431	0.30148	-0.19397	0.16489	0.022329	-0.11488
			C18:0	0.22917	-0.015355	0.78442	-0.15023	0.34533	0.0088	-0.068853	0.13144	-0.14998
			C19:1	0.0015986	-0.00147	-0.0021725	0.0031696	-0.0093352	-0.0090657	0.018643	0.02667	0.003245
			C19:0	0.0011887	-0.0016557	-0.0037055	0.045657	-0.028274	0.0077569	-0.035786	0.62208	0.014588
			C20:4	0.0032669	0.18702	0.26833	-0.11494	0.090795	-0.59481	0.49351	-0.11802	0.17227
			C20:5	-0.00077547	0.048783	0.014249	0.2186	-0.096068	-0.051751	0.083854	0.71699	0.0076485
			C20:3	0.0015611	-0.00095788	-0.0041037	0.0036288	-0.0086303	-0.0097699	0.047907	0.043609	0.00054645
			C20:1	-4.4254e-05	0.00068223	0.00069712	0.0083782	0.060815	0.044797	0.0046737	0.015391	-0.0032291
			C20:0	0.00047024	0.0059347	0.019593	0.039631	0.093833	0.014971	-0.076046	-0.011897	-0.039287
			C22:0	0.0028092	-0.0012593	0.0081163	0.040773	0.20687	0.062988	-0.10326	-0.012374	-0.2771
			C23:0	0.00014494	-0.00046019	0.00011887	-0.0034098	-0.00045191	-0.024341	0.0037376	0.0097588	-0.014571
			C24:1	-9.4727e-06	0.0006321	0.0018863	0.0097432	-0.0035859	-0.003839	0.0016106	0.0073182	0.0006746
			C24:0	0.0038173	0.0010719	-0.002322	0.0471	0.3194	0.14612	-0.11749	-0.0038587	-0.17137
			C26:0	0.0035548	-0.0046172	-0.0073824	0.051888	0.41651	0.24967	-0.11898	-0.034689	0.44641
			C28:0	0.0017369	-0.0010207	-0.0076035	0.038267	0.29883	0.20802	-0.053669	0.012965	0.15882
			C30:0	0.000955	0.00052317	-0.0074034	0.017342	0.1793	0.1171	0.018974	-0.005554	0.30613
			C32:0	0.00011199	0.00047731	-0.010895	0.011262	0.10364	0.088283	0.06131	0.0097936	-0.015972
